# Supplementary material for: The Brain Protein Acylation System Responds to Seizures in the Rat Model of PTZ-Induced Epilepsy
Source: Int J Mol Sci. 2022 Oct 14;23(20):12302. doi: 10.3390/ijms232012302 (PMC9603846; doi:10.3390/ijms232012302)
Supplement: Supplementary file 1 [file ijms-23-12302-s001.zip]

Archive with 1 entries (1 files):
- ijms-1917589-supplementary.pdf
